# Supplementary material for: Risk factors for hospitalizations among patients with cirrhosis: A prospective cohort study
Source: PLoS One. 2017 Nov 17;12(11):e0187176. doi: 10.1371/journal.pone.0187176 (PMC5693413; doi:10.1371/journal.pone.0187176)
Supplement: S1 Dataset — (CSV) [file pone.0187176.s001.csv]

anysleepmeds	unosmeld	depeight	admityesno	NUMBERADMITS	sleepdisorder	widespreadpain	timeconsenttooneyear	il6	ascitesyesno
1	10.28059818	1	1	7	1	1	120	79.6	0
0	21.68073277	0	1	5	1	0	0	3269	1
0	11.09209778	0	0	0	1	0	365	62	1
	14.7992441	1	0	0	1	0	365	1597	1
1	7.857746493	0	0	0	1	0	365	93.1	0
1	9.384119857	1	0	0	1	1	365	164	0
0	23.11384296	0	0	0	1	0	365	1704	1
0	18.76464733	0	1	2	0	0	24	644	0
0	7.497474014	0	0	0	1	0	365	146	0
0	7.497474014	0	0	0	0	0	365	78.9	0
1	14.88386242	0	1	2	1	1	55	110	0
0	19.80235418	0	1	4	1	0	65	750	1
0	18.51272429	0	0	0	1	0	365	1219	1
1	25.93584051	0	1	7	1	0	65	3429	1
1	8.472001436	1	0	0	1	0	365	237	1
0	9.161176921	1	1	2	1	0	100	21.9	1
0	7.497474014	0	0	0	0	0	365	1758	0
1	11.73114716	0	0	0	1	0	365	259	1
0	13.98118012	1	0	0	0	0	365	234	1
0	16.02529834	0	0	0	1	0	365	1086	1
0	17.31853447	0	0	0	0	0	365	85	1
1	8.472001436	1	0	0	1	1	365	196	1
1	13.36477333	1	0	0	1	1	365	82.3	1
0	8.472001436	0	0	0	1	0	365	68.8	1
0	17.91017109	0	0	0	1	0	365	709	1
1	15.30371861	0	0	0	1	1	365	877	0
	7.342118421	1	0	0	1	0	365	228	0
0	8.472001436	0	0	0	1	0	365	93.1	0
0	25.98375413	0	1	5	1	0	67	3397	1
0	8.472001436	0	0	0	1	0	365	1008	0
1	10.00830002	1	0	0	1	1	365	123	0
0	11.3777751	1	1	2	1	0	136	547	1
0	18.44423465	0	1	3	1	0	46	593	1
1	7.497474014	0	0	0	1	0	365	72.5	0
0	13.64517974	1	0	0	1	0	365	669	1
1	8.472001436	0	0	0	1	0	365	176	0
	19.69382189	1	1	1	0	0	347	464	1
1	6.79027248	0	0	0	1	1	365	1313	0
1	16.07779965	0	0	0	1	0	365	482	1
0	11.11329706	0	1	2	1	0	49	386	1
0	13.3974169	1	0	0	1	0	365	66.1	0
0	9.463738356	1	0	0	1	0	365	69.8	0
1	16.09075071	1	1	3	1	0	201	556	1
0	8.832273916	0	0	0	1	0	365	91	0
0	14.99313275	0	1	3	1	0	37		1
0	6.43	1	0	0	1	1	365	502	0
0	6.43	1	0	0	1	1	365	105	0
0	14.25900396	0	0	0	1	0	365	161	0
1	10.00830002	1	0	0	1	1	365	1754	1
0	11.81426769	0	0	0	1	0	365	627	1
0	15.97074063	0	0	0	1	0	365	143	0
1	10.36021668	0	0	0	1	1	365	107	0
0	20.88356378	1	0	0	1	0	136	823	0
0	9.242291312	0	0	0	0	0	365	46.8	1
0	14.22309564	1	1	1	1	1	83	32.7	1
0	15.36791927	0	1	3	0	0	241	339	1
1	7.497474014	0	0	0	1	0	365	125	0
0	10.69747551	0	0	0	0	0	365	70.1	0
1	9.384119857	0	0	0	1	0	365	146	1
0	9.368479762	0	1	1	1	0	254	118	1
0	13.69981544	0	0	0	1	0	365	52.9	0
1	21.47585565	1	1	10	1	1	0	4400	1
0	12.51687625	0	0	0	1	0	365	2835	1
1	8.472001436	1	0	0	1	0	365	182	1
0	13.1930428	0	0	0	0	0	365	459	1
0	8.832273916	0	0	0	1	0	365	300	1
1	7.497474014	1	1	1	1	0	326	690	1
0	9.743866491	0	0	0	1	0	365	339	1
0	8.472001436	0	0	0	1	0	365	186	0
1	15.70521769	1	1	7	1	1	170	131	1
0	12.976984	0	0	0	0	0	365	1592	1
1	7.497474014	1	0	0	1	0	365	130	0
0	7.497474014	0	0	0	1	0	365	505	0
1	7.497474014	1	1	1	1	1	51	909	0
1	7.497474014	0	0	0	1	0	365	134	0
0	7.497474014	0	0	0	0	1	365	112	0
1	15.00331247	1	0	0	1	1	365	1049	1
1	9.161176921	0	1	3	1	1	9	90.7	0
0	17.41934044	0	1	14	1	0	42	4025	1
0	7.497474014	1	0	0	1	1	365	103	0
0	11.33148169	0	0	0	1	0	365	568	1
0	7.857746493	0	0	0	1	0	365	62.4	0
1	9.743866491	1	0	0	1	1	365	411	0
0	20.97374994	0	0	0	1	0	365	98.5	1
0	12.8687115	0	0	0	1	0	365	79.5	1
0	10.80674584	0	0	0	1	0	365	615	0
0	17.55017135	0	0	0	1	0	365	777	1
0	21.251756	1	0	0	1	0	365	884	1
0	14.86317061	1	1	1	1	0	92		1
1	11.09209778	1	0	0	1	0	365	234	0
1	23.77634335	0	1	5	1	1	212	480	1
1	20.67519271	1	1	5	1	0	16	1435	1
0	17.68838559	1	1	5	1	1	3	538	1
0	8.832273916	0	0	0	1	0	365	28.3	1
1	6.43	0	0	0	1	0	365	73.2	1
0	7.497474014	1	0	0	1	1	365	276	0
0	10.36021668	0	1	5	1	0	223	116	1
0	13.50776088	0	0	0	1	0	365	253	1
0	17.56185481	0	1	5	1	1	79	282	1
1	14.47518903	0	0	0	1	0	365	447	1
1	7.497474014	0	1	1	1	1	239	194	0
0	8.472001436	0	0	0	0	0	365		1
0	9.681457489	1	0	0	1	1	365	27.3	0
0	9.743866491	0	1	1	1	1	149	576	0
0	14.41026527	0	0	0	1	0	365	828	0
1	6.43	0	1	3	1	0	78	1270	0
0	11.37425455	0	0	0	1	0	365	245	0
0	7.497474014	1	0	0	1	0	365	148	0
0	7.497474014	0	0	0	1	0	365		0
0	12.9659057	0	0	0	1	0	365	592	1
0	7.342118421	0	0	0	1	0	365	44.4	0
0	11.62039792	0	0	0	1	0	365	112	0
0	11.54354445	1	1	2	1	0	227	1429	1
0	13.77573237	1	1	1	1	1	101	590	1
0	13.6803977	0	1	1	1	0	360	141	1
0	7.857746493	1	0	0	1	1	365	72.2	0
0	8.61526988	0	0	0	1	1	365	266	0
0	20.57275728	0	0	0	1	1	365	91.2	0
0	12.20426384	1	0	0	1	1	365	389	0
0	20.61624553	1	1	3	1	1	11	498	1
0	28.79780304	1	1	10	1	0	1	353	1
0	11.48868379	0	0	0	1	1	365	74.2	1
0	7.497474014	0	0	0	1	0	365	131	0
0	12.20426384	1	1	2	1	1	260	478	1
0	9.743866491	0	0	0	1	0	365	155	1
0	9.650039304	0	0	0	1	0	365	148	0
0	16.64973639	1	0	0	1	0	365	536	1
0	14.22309564	0	0	0	0	0	365	114	0
1	7.497474014	1	1	1	1	1	303	163	0
1	9.942250543	1	0	0	1	0	365	173	1
1	10.90599422	1	1	1	1	0	84	1675	1
1	14.86631827	1	1	2	1	0	216	1288	1
1	8.186649498	0	1	2	1	0	145	261	1
0	7.497474014	0	0	0	1	0	365	87.8	0
0	17.66844562	1	1	4	1	1	61	463	1
0	7.497474014	1	0	0	1	1	365	95.6	0
1	16.53597058	1	1	1	1	0	16	400	1
1	10.98282745	0	0	0	1	1	365	63.4	0
0	7.497474014	1	1	2	1	1	15	226	0
0	7.497474014	0	0	0	0	0	365	275	0
1	8.472001436	0	1	1	1	0	290	138	0
1	10.98282745	1	0	0	1	1	365	129	0
0	18.86299693	0	1	1	1	0	70	506	1
1	8.409592435	0	0	0	1	0	365	507	0
0	15.71864723	0	0	0	1	0	365	242	1
1	15.23504424	1	1	3	1	1	122	313	1
0	11.9885761	0	0	0	1	0	365	434	1
1	11.37425455	0	0	0	1	1	365	165	0
1	12.81858539	1	0	0	1	1	365	238	1
0	8.031293905	0	0	0	1	0	365	158	1
0	6.43	0	0	0	1	0	365	123	0
0	10.19848905	0	0	0	1	1	365	74.2	0
0	6.976449839	1	0	0	1	1	365	662	0
0	8.832273916	0	0	0	1	0	365	256	0
1	9.744392336	1	0	0	1	1	365	142	1
0	19.13232831	0	0	0	0	0	365	239	0
0	30.03354083	0	0	0	1	0	365	1893	0
1	7.995333755	1	0	0	1	0	365	94.9	0
0	9.743866491	0	0	0	1	0	365	85.2	0
0	8.832273916	0	0	0	1	0	365	177	0
0	9.242291312	0	0	0	1	0	365	73.8	0
1	13.41598574	0	1	7	1	0	54	3180	1
1	9.178386418	0	0	0	1	0	365	60.7	0
0	12.42032264	1	0	0	1	0	365	870	1
0	7.497474014	1	0	0	1	1	365	49.3	0
0	7.497474014	0	0	0	0	0	365	374	0
0	17.96173747	0	0	0	0	0	365	70.3	0
1	11.2765246	0	0	0	1	1	365	1349	0
0	10.3685725	0	0	0	1	0	365	251	1
0	7.497474014	0	0	0	1	0	365	96.6	0
0	11.2765246	0	0	0	1	0	365	283	1
1	6.79027248	0	0	0	1	0	365	94.9	0
0	14.2104097	0	0	0	1	0	365	58	1
1	10.00830002	0	0	0	1	0	365	89.6	0
0	15.26072244	0	0	0	1	1	365	207	0
0	7.497474014	0	0	0	1	0	365	110	1
0	8.472001436	0	0	0	1	0	365	102	0
0	7.497474014	0	0	0	1	0	365	96.6	0
1	7.497474014	0	0	0	1	0	365	207	0
0	10.64034482	0	0	0	1	0	365	458	0
1	9.098767919	1	1	1	1	1	168	75.6	1
0	10.23402823	0	0	0	1	0	365	49.3	1
1	8.832273916	1	1	1	1	0	151	112	0
0	7.497474014	0	1	1	1	0	240	73.5	0
1	8.472001436	0	1	1	1	0	186	131	0
1	11.96294613	1	1	1	1	0	219	184	0
0	8.472001436	1	0	0	1	0	365	98.4	0
0	22.12493574	1	1	1	1	0	56	439	1
1	13.95157803	1	1	2	1	0	85	2210	1
0	24.61083942	1	1	1	1	0	275	309	0
0	8.832273916	0	0	0	1	0	365	133	0
0	16.63802495	0	0	0	1	0	365	81.7	0
0	9.743866491	0	0	0	1	0	365	89.6	0
